# Supplementary material for: Acupuncture to Improve Quality of Life in Patients with Head and Neck Cancer: A Randomized Clinical Trial
Source: Cancers (Basel). 2026 Jul 1;18(13):2132. doi: 10.3390/cancers18132132 (PMC13359815; doi:10.3390/cancers18132132)
Supplement: Supplementary file 1 [file cancers-18-02132-s001.zip]

Archive with 4 entries (3 files):
- supplementary material/
- supplementary material/CONSORT-2010-Checklist manuscript.pdf
- supplementary material/STRICTA-2010-Checklist manuscript.pdf
- supplementary material/desktop.ini
